# Supplementary material for: Dual Stimuli-Responsive Orthodontic Aligners: An In Vitro Study
Source: Materials (Basel). 2023 Apr 14;16(8):3094. doi: 10.3390/ma16083094 (PMC10145520; doi:10.3390/ma16083094)
Supplement: Supplementary file 1 [file materials-16-03094-s001.zip]

Archive with 3 entries (3 files):
- materials-2218668-supplementary.pdf
- Video S1.mp4
- Video S2.mp4
